# Supplementary material for: Genome-wide molecular fingerprinting reveals local geographical genetic patterns in the North American angiosperm genus Triosteum (Caprifoliaceae)
Source: PLoS One. 2025 Jun 16;20(6):e0325657. doi: 10.1371/journal.pone.0325657 (PMC12169544; doi:10.1371/journal.pone.0325657)
Supplement: S1 Table — (XLSX) [file pone.0325657.s008.xlsx]

## Sheet: read_SNP_statistics
Raw reads to Trimmed reads (Cutadapt adapter removal and min length filtering >40 bp)							BAM flagstats: all trimmed WGS reads mapped onto draft reference genome assembly (BWA-MEM)													FASTQC: all WGS reads mapped onto draft reference genome assembly (BWA-MEM) split by forward reads and reverse reads											BAM flagstats: all reads mapped onto 114.404 high quality regions (SMAP haplotype-sites region filtering)													FASTQC: all reads mapped in 114.404 high quality regions (SMAP haplotype-sites region filtering)
sample	raw reads	removed reads	% removed	trimmed reads	% retained		Sample Name	Total Reads	Total Passed QC	Mapped	Secondary Alignments	Duplicates	Paired in Sequencing	Properly Paired	Self and mate mapped	Singletons	Mate mapped to diff chr	Diff chr (mapQ >= 5)		Sample Name	% Dups	% GC	M Seqs		Sample Name	% Dups	% GC	M Seqs			Sample Name	Total Reads	Total Passed QC	Mapped	Secondary Alignments	Duplicates	Paired in Sequencing	Properly Paired	Self and mate mapped	Singletons	Mate mapped to diff chr	Diff chr (mapQ >= 5)		Sample Name	% Dups	% GC	M Seqs		Fraction of reads of total WGS mapped in 114404 high quality regions
RP03-01	49821543	183059	0.004	49638484	0.996		RP03-01	105.8M	105.8M	98.0M	6.5M	0.0M	99.3M	70.0M	90.4M	1.1M	20.0M	13.6M		RP03-01_1	0.336	0.46	49.6M		RP03-01_2	0.271	0.46	49.6M			RP03-01	23.1M	23.1M	22.9M	0.8M	0.0M	22.2M	15.1M	21.8M	0.4M	6.7M	5.1M		RP03-01.bed	0.243	0.47	22.2M		0.375
RP03-35	50151541	37362	0.001	50114179	0.999		RP03-35	104.6M	104.6M	102.4M	4.4M	0.0M	100.2M	88.5M	97.7M	0.3M	9.0M	6.0M		RP03-35_1	0.257	0.39	50.1M		RP03-35_2	0.255	0.39	50.1M			RP03-35	15.5M	15.5M	15.5M	0.6M	0.0M	15.0M	12.2M	14.9M	0.1M	2.6M	2.0M		RP03-35.bed	0.279	0.43	15.0M		0.333333
RP03-36	54658973	52392	0.001	54606581	0.999		RP03-36	114.7M	114.7M	111.6M	5.5M	0.0M	109.2M	93.2M	105.8M	0.4M	12.4M	8.2M		RP03-36_1	0.29	0.41	54.6M		RP03-36_2	0.285	0.41	54.6M			RP03-36	19.9M	19.9M	19.9M	0.7M	0.0M	19.2M	15.3M	19.1M	0.1M	3.8M	2.9M		RP03-36.bed	0.249	0.44	19.2M		0.353659
RP03-37	55003475	47729	0.001	54955746	0.999		RP03-37	115.3M	115.3M	111.9M	5.4M	0.0M	109.9M	92.9M	106.2M	0.3M	13.1M	8.8M		RP03-37_1	0.303	0.42	55.0M		RP03-37_2	0.298	0.42	55.0M			RP03-37	20.6M	20.6M	20.6M	0.7M	0.0M	19.9M	15.6M	19.7M	0.1M	4.1M	3.1M		RP03-37.bed	0.261	0.45	19.9M		0.352273
RP03-38	61222419	377125	0.006	60845294	0.994		RP03-38	136.5M	136.5M	128.5M	14.8M	0.0M	121.7M	94.1M	112.7M	1.0M	18.1M	13.0M		RP03-38_1	0.486	0.53	60.8M		RP03-38_2	0.472	0.53	60.8M			RP03-38	32.7M	32.7M	32.6M	1.7M	0.0M	31.0M	25.1M	30.7M	0.3M	5.5M	4.3M		RP03-38.bed	0.293	0.55	31.0M		0.330769
RP04-02	43108868	55043	0.001	43053825	0.999		RP04-02	90.1M	90.1M	85.0M	4.0M	0.0M	86.1M	68.0M	80.4M	0.7M	12.2M	8.1M		RP04-02_1	0.274	0.41	43.1M		RP04-02_2	0.226	0.42	43.1M			RP04-02	15.2M	15.2M	15.1M	0.5M	0.0M	14.6M	10.5M	14.4M	0.2M	3.9M	2.9M		RP04-02.bed	0.254	0.44	14.6M		0.358025
RP05-01	50948851	46465	0.001	50902386	0.999		RP05-01	107.2M	107.2M	103.3M	5.4M	0.0M	101.8M	80.7M	97.0M	0.9M	16.0M	10.8M		RP05-01_1	0.305	0.43	50.9M		RP05-01_2	0.251	0.43	50.9M			RP05-01	20.0M	20.0M	19.9M	0.7M	0.0M	19.3M	13.8M	18.9M	0.2M	5.1M	3.9M		RP05-01.bed	0.238	0.45	19.3M		0.361111
RP05-14	46908349	126762	0.003	46781587	0.997		RP05-14	98.8M	98.8M	96.4M	5.2M	0.0M	93.6M	75.1M	90.6M	0.7M	15.2M	10.2M		RP05-14_1	0.275	0.43	46.8M		RP05-14_2	0.245	0.43	46.8M			RP05-14	20.2M	20.2M	20.1M	0.7M	0.0M	19.5M	14.2M	19.2M	0.2M	4.9M	3.7M		RP05-14.bed	0.228	0.45	19.5M		0.362745
RP05-15	52056170	60549	0.001	51995621	0.999		RP05-15	108.8M	108.8M	106.8M	4.8M	0.0M	104.0M	89.0M	101.4M	0.6M	12.1M	8.1M		RP05-15_1	0.261	0.38	52.0M		RP05-15_2	0.218	0.38	52.0M			RP05-15	16.5M	16.5M	16.5M	0.6M	0.0M	15.9M	12.2M	15.7M	0.1M	3.5M	2.7M		RP05-15.bed	0.249	0.44	15.9M		0.333333
RP05-16	176782969	403650	0.002	176379319	0.998		RP05-16	367.8M	367.8M	363.4M	15.1M	0.0M	352.8M	289.2M	346.2M	2.1M	56.6M	38.1M		RP05-16_1	0.359	0.38	176.4M		RP05-16_2	0.348	0.38	176.4M			RP05-16	53.1M	53.1M	53.0M	1.9M	0.0M	51.3M	33.7M	50.6M	0.5M	16.8M	12.8M		RP05-16.bed	0.314	0.43	51.3M		0.335958
RP05-17	176402429	506827	0.003	175895602	0.997		RP05-17	367.3M	367.3M	354.7M	15.5M	0.0M	351.8M	276.0M	336.8M	2.4M	60.4M	41.0M		RP05-17_1	0.363	0.38	175.9M		RP05-17_2	0.349	0.38	175.9M			RP05-17	53.8M	53.8M	53.5M	1.9M	0.0M	51.8M	32.7M	51.0M	0.6M	18.2M	13.9M		RP05-17.bed	0.329	0.44	51.8M		0.339024
RP05-18	57073205	283191	0.005	56790014	0.995		RP05-18	123.1M	123.1M	119.3M	9.5M	0.0M	113.6M	90.2M	109.0M	0.8M	18.5M	12.7M		RP05-18_1	0.373	0.46	56.8M		RP05-18_2	0.335	0.46	56.8M			RP05-18	28.0M	28.0M	27.9M	1.2M	0.0M	26.8M	20.7M	26.5M	0.2M	5.7M	4.4M		RP05-18.bed	0.277	0.51	26.8M		0.346457
RP05-30	151044195	432282	0.003	150611913	0.997		RP05-30	313.0M	313.0M	288.6M	11.7M	0.0M	301.2M	226.1M	275.0M	1.9M	48.5M	32.7M		RP05-30_1	0.332	0.38	150.6M		RP05-30_2	0.32	0.38	150.6M			RP05-30	41.6M	41.6M	41.4M	1.5M	0.0M	40.1M	25.0M	39.5M	0.5M	14.5M	11.0M		RP05-30.bed	0.283	0.43	40.1M		0.336391
RP06-31	46140787	201971	0.004	45938816	0.996		RP06-31	96.3M	96.3M	92.2M	4.4M	0.0M	91.9M	73.9M	87.1M	0.7M	12.9M	8.6M		RP06-31_1	0.26	0.41	45.9M		RP06-31_2	0.216	0.42	45.9M			RP06-31	16.8M	16.8M	16.7M	0.6M	0.0M	16.2M	11.9M	16.0M	0.2M	4.0M	3.0M		RP06-31.bed	0.233	0.44	16.2M		0.348837
RP06-32	181267921	349094	0.002	180918827	0.998		RP06-32	375.4M	375.4M	331.5M	13.6M	0.0M	361.8M	259.2M	314.8M	3.1M	55.1M	37.5M		RP06-32_1	0.338	0.4	180.9M		RP06-32_2	0.322	0.4	180.9M			RP06-32	47.6M	47.6M	47.3M	1.6M	0.0M	45.9M	28.8M	45.1M	0.6M	16.3M	12.4M		RP06-32.bed	0.312	0.44	45.9M		0.330667
RP07-27	53022237	106276	0.002	52915961	0.998		RP07-27	109.4M	109.4M	72.4M	3.6M	0.0M	105.8M	59.5M	68.2M	0.6M	8.2M	5.6M		RP07-27_1	0.272	0.49	52.9M		RP07-27_2	0.226	0.49	52.9M			RP07-27	14.8M	14.8M	14.8M	0.5M	0.0M	14.3M	11.4M	14.1M	0.1M	2.7M	2.0M		RP07-27.bed	0.286	0.48	14.3M		0.357143
RP07-28	153808481	537357	0.003	153271124	0.997		RP07-28	314.0M	314.0M	214.5M	7.4M	0.0M	306.5M	176.7M	204.9M	2.1M	28.0M	19.0M		RP07-28_1	0.289	0.38	153.3M		RP07-28_2	0.277	0.38	153.3M			RP07-28	25.6M	25.6M	25.5M	0.9M	0.0M	24.7M	16.0M	24.3M	0.3M	8.3M	6.3M		RP07-28.bed	0.355	0.44	24.7M		0.331579
RP13-10	45972073	13020	0	45959053	1		RP13-10	96.4M	96.4M	91.4M	4.5M	0.0M	91.9M	72.9M	86.3M	0.6M	13.1M	8.7M		RP13-10_1	0.321	0.43	46.0M		RP13-10_2	0.281	0.43	46.0M			RP13-10	17.7M	17.7M	17.6M	0.6M	0.0M	17.1M	12.6M	16.9M	0.2M	4.3M	3.2M		RP13-10.bed	0.275	0.45	17.1M		0.367816
RP13-11	53786216	66386	0.001	53719830	0.999		RP13-11	111.7M	111.7M	102.8M	4.3M	0.0M	107.4M	83.6M	97.7M	0.8M	13.5M	9.0M		RP13-11_1	0.265	0.38	53.7M		RP13-11_2	0.211	0.38	53.7M			RP13-11	14.1M	14.1M	14.0M	0.5M	0.0M	13.6M	9.4M	13.4M	0.2M	3.9M	2.9M		RP13-11.bed	0.248	0.43	13.6M		0.322222
RP13-12	159586281	458170	0.003	159128111	0.997		RP13-12	331.7M	331.7M	323.7M	13.4M	0.0M	318.3M	249.7M	308.0M	2.3M	57.9M	39.0M		RP13-12_1	0.324	0.37	159.1M		RP13-12_2	0.31	0.38	159.1M			RP13-12	48.0M	48.0M	47.8M	1.7M	0.0M	46.3M	28.1M	45.6M	0.6M	17.4M	13.2M		RP13-12.bed	0.275	0.43	46.3M		0.338462
RP13-13	225911097	196538	0.001	225714559	0.999		RP13-13	469.7M	469.7M	451.4M	18.3M	0.0M	451.4M	351.2M	430.0M	3.2M	78.3M	52.7M		RP13-13_1	0.387	0.38	225.7M		RP13-13_2	0.371	0.38	225.7M			RP13-13	64.0M	64.0M	63.7M	2.3M	0.0M	61.7M	37.2M	60.7M	0.7M	23.4M	17.7M		RP13-13.bed	0.27	0.43	61.7M		0.335863
RP15-01	50775609	212676	0.004	50562933	0.996		RP15-01	110.0M	110.0M	101.0M	8.9M	0.0M	101.1M	71.3M	90.9M	1.2M	19.1M	13.1M		RP15-01_1	0.335	0.49	50.6M		RP15-01_2	0.287	0.49	50.6M			RP15-01	25.0M	25.0M	24.9M	1.0M	0.0M	24.0M	17.4M	23.5M	0.3M	6.1M	4.7M		RP15-01.bed	0.245	0.51	24.0M		0.358779
RP15-02	45361277	28858	0.001	45332419	0.999		RP15-02	94.7M	94.7M	92.2M	4.1M	0.0M	90.7M	77.7M	87.7M	0.4M	9.9M	6.5M		RP15-02_1	0.282	0.4	45.3M		RP15-02_2	0.236	0.4	45.3M			RP15-02	15.2M	15.2M	15.1M	0.5M	0.0M	14.6M	11.5M	14.5M	0.1M	3.0M	2.2M		RP15-02.bed	0.246	0.43	14.6M		0.338462
RP15-03	161196632	379441	0.002	160817191	0.998		RP15-03	335.2M	335.2M	320.3M	13.6M	0.0M	321.6M	250.4M	304.6M	2.1M	53.9M	36.1M		RP15-03_1	0.341	0.38	160.8M		RP15-03_2	0.329	0.38	160.8M			RP15-03	47.2M	47.2M	47.0M	1.7M	0.0M	45.5M	28.7M	44.8M	0.5M	16.1M	12.2M		RP15-03.bed	0.293	0.43	45.5M		0.33795
RP15-04	164849864	377457	0.002	164472407	0.998		RP15-04	342.8M	342.8M	335.8M	13.8M	0.0M	328.9M	258.9M	319.7M	2.3M	60.3M	40.5M		RP15-04_1	0.347	0.37	164.5M		RP15-04_2	0.334	0.37	164.5M			RP15-04	49.0M	49.0M	48.8M	1.7M	0.0M	47.2M	28.4M	46.5M	0.5M	18.1M	13.6M		RP15-04.bed	0.283	0.43	47.2M		0.335802
RP15-05	42572489	195560	0.005	42376929	0.995		RP15-05	91.9M	91.9M	88.0M	7.2M	0.0M	84.8M	71.6M	80.4M	0.4M	8.7M	6.0M		RP15-05_1	0.553	0.55	42.4M		RP15-05_2	0.517	0.55	42.4M			RP15-05	26.3M	26.3M	26.3M	1.0M	0.0M	25.3M	22.4M	25.2M	0.1M	2.7M	2.1M		RP15-05.bed	0.329	0.55	25.3M		0.35
TAUR-01	20075428	27034	0.001	20048394	0.999		TAUR-01	41.8M	41.8M	40.6M	1.7M	0.0M	40.1M	32.2M	38.6M	0.3M	6.4M	4.4M		TAUR-01_1	0.22	0.39	20.0M		TAUR-01_2	0.205	0.39	20.0M			TAUR-01	6.0M	6.0M	6.0M	0.2M	0.0M	5.8M	3.8M	5.7M	0.1M	1.9M	1.5M		TAUR-01.bed	0.246	0.44	5.8M		0.340909
TAUR-02	19851312	22451	0.001	19828861	0.999		TAUR-02	41.3M	41.3M	40.1M	1.6M	0.0M	39.7M	32.2M	38.0M	0.5M	5.7M	4.0M		TAUR-02_1	0.226	0.38	19.8M		TAUR-02_2	0.202	0.38	19.8M			TAUR-02	5.4M	5.4M	5.4M	0.2M	0.0M	5.2M	3.5M	5.2M	0.1M	1.6M	1.3M		TAUR-02.bed	0.291	0.44	5.2M		0.325
TAUR-03	177094488	547547	0.003	176546941	0.997		TAUR-03	366.9M	366.9M	355.8M	13.8M	0.0M	353.1M	277.0M	339.3M	2.7M	62.0M	42.5M		TAUR-03_1	0.356	0.38	176.5M		TAUR-03_2	0.337	0.38	176.5M			TAUR-03	51.6M	51.6M	51.3M	1.7M	0.0M	49.8M	30.2M	48.9M	0.7M	18.6M	14.3M		TAUR-03.bed	0.313	0.44	49.8M		0.336471
TAUR-05	182248741	473649	0.003	181775092	0.997		TAUR-05	377.3M	377.3M	365.4M	13.7M	0.0M	363.6M	288.7M	349.1M	2.6M	60.0M	41.1M		TAUR-05_1	0.353	0.38	181.8M		TAUR-05_2	0.336	0.39	181.8M			TAUR-05	52.5M	52.5M	52.3M	1.8M	0.0M	50.8M	31.7M	49.9M	0.7M	18.1M	13.8M		TAUR-05.bed	0.311	0.44	50.8M		0.335766
TAUR-06	174660002	556446	0.003	174103556	0.997		TAUR-06	362.1M	362.1M	352.5M	13.9M	0.0M	348.2M	276.2M	336.1M	2.6M	59.3M	40.6M		TAUR-06_1	0.355	0.38	174.1M		TAUR-06_2	0.337	0.38	174.1M			TAUR-06	50.6M	50.6M	50.4M	1.7M	0.0M	48.9M	30.5M	48.0M	0.7M	17.5M	13.4M		TAUR-06.bed	0.323	0.44	48.9M		0.330049
TAUR-07	179812582	457282	0.003	179355300	0.997		TAUR-07	372.8M	372.8M	365.8M	14.1M	0.0M	358.7M	289.7M	349.3M	2.4M	59.1M	40.4M		TAUR-07_1	0.371	0.38	179.4M		TAUR-07_2	0.353	0.38	179.4M			TAUR-07	52.4M	52.4M	52.2M	1.8M	0.0M	50.6M	32.1M	49.8M	0.6M	17.6M	13.5M		TAUR-07.bed	0.334	0.44	50.6M		0.334158
TAUR-09	88406611	301712	0.003	88104899	0.997		TAUR-09	196.5M	196.5M	181.0M	20.3M	0.0M	176.2M	133.5M	159.1M	1.6M	24.4M	17.7M		TAUR-09_1	0.757	0.59	88.1M		TAUR-09_2	0.696	0.59	88.1M			TAUR-09	36.5M	36.5M	36.4M	1.5M	0.0M	35.1M	27.8M	34.4M	0.5M	6.5M	5.5M		TAUR-09.bed	0.343	0.6	35.1M		0.310734
TPER-01	18036629	97970	0.005	17938659	0.995		TPER-01	37.7M	37.7M	36.4M	1.8M	0.0M	35.9M	27.4M	34.2M	0.3M	6.7M	4.5M		TPER-01_1	0.198	0.4	17.9M		TPER-01_2	0.186	0.4	17.9M			TPER-01	6.3M	6.3M	6.2M	0.2M	0.0M	6.0M	3.9M	5.9M	0.1M	2.0M	1.5M		TPER-01.bed	0.215	0.44	6.0M		0.333333
TPER-02	21929585	25685	0.001	21903900	0.999		TPER-02	46.3M	46.3M	44.4M	2.5M	0.0M	43.8M	31.3M	41.4M	0.5M	9.9M	6.7M		TPER-02_1	0.23	0.43	21.9M		TPER-02_2	0.214	0.43	21.9M			TPER-02	9.5M	9.5M	9.4M	0.3M	0.0M	9.1M	5.7M	9.0M	0.1M	3.2M	2.4M		TPER-02.bed	0.179	0.46	9.1M		0.358209
TPER-03	105391854	131299	0.001	105260555	0.999		TPER-03	239.0M	239.0M	225.0M	28.4M	0.0M	210.5M	137.2M	193.6M	3.0M	55.2M	40.4M		TPER-03_1	0.395	0.46	105.3M		TPER-03_2	0.363	0.46	105.3M			TPER-03	48.7M	48.7M	48.5M	3.4M	0.0M	45.4M	29.4M	44.4M	0.7M	14.8M	11.4M		TPER-03.bed	0.331	0.49	45.4M		0.282178
TPER-04	95785581	188865	0.002	95596716	0.998		TPER-04	224.3M	224.3M	207.5M	33.1M	0.0M	191.2M	136.5M	172.0M	2.4M	35.1M	25.1M		TPER-04_1	0.527	0.54	95.6M		TPER-04_2	0.497	0.54	95.6M			TPER-04	39.1M	39.1M	39.0M	3.8M	0.0M	35.3M	25.9M	34.7M	0.5M	8.7M	6.8M		TPER-04.bed	0.233	0.55	35.3M		0.270916
TPER-05	116640534	419645	0.004	116220889	0.996		TPER-05	263.4M	263.4M	252.6M	30.9M	0.0M	232.4M	165.6M	218.8M	2.9M	50.8M	36.2M		TPER-05_1	0.495	0.49	116.2M		TPER-05_2	0.459	0.49	116.2M			TPER-05	55.0M	55.0M	54.7M	3.7M	0.0M	51.3M	35.2M	50.3M	0.8M	14.8M	11.5M		TPER-05.bed	0.235	0.53	51.3M		0.31768
